# Supplementary material for: Nutrition Patterns and Their Gender Differences among Rheumatoid Arthritis Patients: A Descriptive Study
Source: Nutrients. 2022 Dec 24;15(1):95. doi: 10.3390/nu15010095 (PMC9824000; doi:10.3390/nu15010095)
Supplement: Supplementary file 1 [file nutrients-15-00095-s001.zip]

Archive with 2 entries (2 files):
- Supplementary Materials/Table S1-Correlations between anthropometric, biochemical parameters and nutrition intake in men.xlsx
- Supplementary Materials/Table S2-Correlations between anthropometric, biochemical parameters and nutrition intake in women.xlsx
