# Supplementary material for: Nutrition Patterns and Their Gender Differences among Rheumatoid Arthritis Patients: A Descriptive Study
Source: Nutrients. 2022 Dec 24;15(1):95. doi: 10.3390/nu15010095 (PMC9824000; doi:10.3390/nu15010095)
Supplement: Supplementary file 1 [file nutrients-15-00095-s001.zip › Supplementary Materials/Table S1-Correlations between anthropometric, biochemical parameters and nutrition intake in men.xlsx]

## Sheet: r-coefficient Male
MALE	Age	Disease duration	CRP	SDAI	TG	Total-C	HDL	LDL	Non-LDL	BMI	Waist	WHR	Energy	Protein	Fat	LA	ALA	AA	Carbs	Soluble Fiber	Insoluble Fiber	T-Fiber	Vit. D	Vit. K1	Vit. B6	Folate	Ca	Mg	Fe	Zn	Cu	Caffeine	Alcohol
Age	1	-0.103	0.212	0.273	-0.083	0.121	0.321	0.049	-0.049	-0.235	-0.087	0.257	0.204	-0.021	0.277	0.222	0.284	0.348	0.556*	0.561*	0.478*	0.528*	0.362	-0.067	-0.058	0.255	0.09	0.19	0.476*	0.28	0.385	-0.17	-0.079
Disease duration	-0.103	1	0.151	-0.466*	-0.011	-0.301	-0.094	-0.344	-0.35	-0.34	-0.335	-0.146	-0.095	-0.072	-0.03	0.097	0.082	-0.166	-0.068	0.096	0.204	0.141	0.009	0.168	-0.192	-0.061	-0.062	-0.105	-0.284	-0.28	-0.123	0.126	-0.201
CRP	0.212	0.151	1	0.374	0.014	-0.089	-0.168	-0.05	-0.027	-0.299	-0.327	0.102	-0.233	-0.016	-0.141	0.128	-0.024	-0.157	0.107	0.127	0.045	0.055	0.086	0.19	0.058	-0.183	-0.25	-0.076	-0.108	-0.211	0.173	0.315	-0.438
SDAI	0.273	-0.466*	0.374	1	-0.14	0.023	0.049	0.074	0.043	-0.219	0.063	-0.028	-0.249	-0.08	-0.25	-0.165	-0.223	-0.052	0.156	0.144	0.006	0.073	-0.044	-0.019	0.172	0	-0.276	0.028	-0.058	0.047	0.219	0.004	-0.18
TG	-0.083	-0.011	0.014	-0.14	1	0.44	-0.594**	0.328	0.578**	0.126	0.359	0.301	0.052	0.138	0.24	0.382	0.187	0.425	-0.053	-0.033	0.086	0.043	0.092	-0.319	0.333	0.082	0.112	0.077	-0.12	0.128	-0.207	-0.361	0.031
Total-C	0.121	-0.301	-0.089	0.023	0.44	1	0.094	0.944***	0.926***	-0.164	0.13	0.149	0.081	0.089	0.143	0.215	0.075	0.254	-0.158	-0.003	0.083	0.072	0.114	0	0.417	0.262	0.174	0.236	0.275	0.113	0.192	0.047	0.25
HDL	0.321	-0.094	-0.168	0.049	-0.594**	0.094	1	-0.008	-0.208	-0.077	-0.177	-0.243	0.067	-0.222	0.124	-0.05	0.019	-0.147	-0.044	0.009	-0.166	-0.064	-0.005	-0.243	-0.4	-0.173	-0.102	0.005	0.424	-0.026	0.261	0.3	0.191
LDL	0.049	-0.344	-0.05	0.074	0.328	0.944***	-0.008	1	0.940***	-0.107	0.159	0.193	0.021	0.077	0.017	0.062	-0.05	0.123	-0.147	-0.042	0.065	0.042	0.111	0.194	0.473*	0.281	0.135	0.205	0.268	0.032	0.25	0.117	0.162
Non-LDL	-0.049	-0.35	-0.027	0.043	0.578**	0.926***	-0.208	0.940***	1	-0.017	0.285	0.286	0.102	0.153	0.153	0.191	0.042	0.221	-0.108	-0.087	0.039	0	0.041	0.069	0.539*	0.271	0.155	0.239	0.202	0.116	0.171	0.043	0.191
BMI	-0.235	-0.34	-0.299	-0.219	0.126	-0.164	-0.077	-0.107	-0.017	1	0.643**	0.057	0.244	0.162	0.259	0.038	0.033	0.045	0.119	-0.268	-0.286	-0.274	-0.124	-0.38	0.077	-0.182	-0.027	0.081	0.376	0.22	0.087	-0.025	-0.046
Waist	-0.087	-0.335	-0.327	0.063	0.359	0.13	-0.177	0.159	0.285	0.643**	1	0.391	0.219	0.216	0.392	0.043	0.204	0.189	0.094	-0.244	-0.195	-0.207	-0.182	-0.342	0.209	-0.081	0.029	0.102	0.224	0.218	0.268	-0.043	0.191
WHR	0.257	-0.146	0.102	-0.028	0.301	0.149	-0.243	0.193	0.286	0.057	0.391	1	0.41	0.117	0.538*	0.244	0.446*	0.164	0.404	0.404	0.431	0.425	-0.059	0.041	0.223	0.288	0.434	0.366	0.286	0.327	0.417	0.021	0.178
Energy	0.204	-0.095	-0.233	-0.249	0.052	0.081	0.067	0.021	0.102	0.244	0.219	0.41	1	0.481*	0.881***	0.629**	0.574**	0.530*	0.698***	0.346	0.356	0.314	0.047	0.072	0.373	0.525*	0.495*	0.744***	0.635**	0.707***	0.562**	0.055	0.337
Protein	-0.021	-0.072	-0.016	-0.08	0.138	0.089	-0.222	0.077	0.153	0.162	0.216	0.117	0.481*	1	0.406	0.498*	0.693***	0.651**	0.165	0.141	0.239	0.149	0.445*	0.093	0.634**	0.626**	0.570**	0.674**	0.161	0.702***	0.265	0.116	-0.059
Fat	0.277	-0.03	-0.141	-0.25	0.24	0.143	0.124	0.017	0.153	0.259	0.392	0.538*	0.881***	0.406	1	0.669**	0.642**	0.518*	0.603**	0.244	0.248	0.22	0.005	-0.214	0.263	0.352	0.391	0.591**	0.598**	0.580**	0.516*	0.021	0.339
LA	0.222	0.097	0.128	-0.165	0.382	0.215	-0.05	0.062	0.191	0.038	0.043	0.244	0.629**	0.498*	0.669**	1	0.639**	0.645**	0.35	0.289	0.338	0.274	0.323	-0.168	0.516*	0.436	0.311	0.645**	0.316	0.535*	0.37	0.049	0.199
ALA	0.284	0.082	-0.024	-0.223	0.187	0.075	0.019	-0.05	0.042	0.033	0.204	0.446*	0.574**	0.693***	0.642**	0.639**	1	0.570**	0.29	0.358	0.457*	0.382	0.235	-0.095	0.306	0.510*	0.720***	0.677**	0.388	0.729***	0.377	0.026	-0.05
AA	0.348	-0.166	-0.157	-0.052	0.425	0.254	-0.147	0.123	0.221	0.045	0.189	0.164	0.530*	0.651**	0.518*	0.645**	0.570**	1	0.264	0.261	0.31	0.257	0.582**	-0.134	0.512*	0.518*	0.326	0.585**	0.154	0.648**	0.25	-0.223	0.198
Carbs	0.556*	-0.068	0.107	0.156	-0.053	-0.158	-0.044	-0.147	-0.108	0.119	0.094	0.404	0.698***	0.165	0.603**	0.35	0.29	0.264	1	0.630**	0.573**	0.580**	0.043	0.042	0.163	0.477*	0.283	0.483*	0.609**	0.534*	0.454*	-0.218	-0.075
Soluble Fiber	0.561*	0.096	0.127	0.144	-0.033	-0.003	0.009	-0.042	-0.087	-0.268	-0.244	0.404	0.346	0.141	0.244	0.289	0.358	0.261	0.630**	1	0.932***	0.980***	0.254	-0.015	0.173	0.618**	0.514*	0.556*	0.29	0.574**	0.245	-0.207	-0.119
Insoluble Fiber	0.478*	0.204	0.045	0.006	0.086	0.083	-0.166	0.065	0.039	-0.286	-0.195	0.431	0.356	0.239	0.248	0.338	0.457*	0.31	0.573**	0.932***	1	0.977***	0.218	0.123	0.332	0.735***	0.614**	0.609**	0.265	0.588**	0.245	-0.275	-0.174
T-Fiber	0.528*	0.141	0.055	0.073	0.043	0.072	-0.064	0.042	0	-0.274	-0.207	0.425	0.314	0.149	0.22	0.274	0.382	0.257	0.580**	0.980***	0.977***	1	0.226	0.023	0.227	0.668**	0.568**	0.558*	0.281	0.567**	0.217	-0.263	-0.145
Vit. D	0.362	0.009	0.086	-0.044	0.092	0.114	-0.005	0.111	0.041	-0.124	-0.182	-0.059	0.047	0.445*	0.005	0.323	0.235	0.582**	0.043	0.254	0.218	0.226	1	-0.082	0.143	0.445*	0.161	0.193	-0.009	0.212	-0.065	-0.102	-0.108
Vit. K1	-0.067	0.168	0.19	-0.019	-0.319	0	-0.243	0.194	0.069	-0.38	-0.342	0.041	0.072	0.093	-0.214	-0.168	-0.095	-0.134	0.042	-0.015	0.123	0.023	-0.082	1	0.298	0.189	0.078	0.128	-0.056	-0.122	0.334	0.343	-0.044
Vit. B6	-0.058	-0.192	0.058	0.172	0.333	0.417	-0.4	0.473*	0.539*	0.077	0.209	0.223	0.373	0.634**	0.263	0.516*	0.306	0.512*	0.163	0.173	0.332	0.227	0.143	0.298	1	0.587**	0.288	0.709***	0.138	0.522*	0.466*	0.129	0.074
Folate	0.255	-0.061	-0.183	0	0.082	0.262	-0.173	0.281	0.271	-0.182	-0.081	0.288	0.525*	0.626**	0.352	0.436	0.510*	0.518*	0.477*	0.618**	0.735***	0.668**	0.445*	0.189	0.587**	1	0.722***	0.732***	0.307	0.708***	0.206	-0.246	-0.022
Ca	0.09	-0.062	-0.25	-0.276	0.112	0.174	-0.102	0.135	0.155	-0.027	0.029	0.434	0.495*	0.570**	0.391	0.311	0.720***	0.326	0.283	0.514*	0.614**	0.568**	0.161	0.078	0.288	0.722***	1	0.608**	0.37	0.690***	0.104	-0.232	-0.053
Mg	0.19	-0.105	-0.076	0.028	0.077	0.236	0.005	0.205	0.239	0.081	0.102	0.366	0.744***	0.674**	0.591**	0.645**	0.677**	0.585**	0.483*	0.556*	0.609**	0.558*	0.193	0.128	0.709***	0.732***	0.608**	1	0.498*	0.880***	0.629**	0.174	0.066
Fe	0.476*	-0.284	-0.108	-0.058	-0.12	0.275	0.424	0.268	0.202	0.376	0.224	0.286	0.635**	0.161	0.598**	0.316	0.388	0.154	0.609**	0.29	0.265	0.281	-0.009	-0.056	0.138	0.307	0.37	0.498*	1	0.483*	0.608**	0.032	-0.082
Zn	0.28	-0.28	-0.211	0.047	0.128	0.113	-0.026	0.032	0.116	0.22	0.218	0.327	0.707***	0.702***	0.580**	0.535*	0.729***	0.648**	0.534*	0.574**	0.588**	0.567**	0.212	-0.122	0.522*	0.708***	0.690***	0.880***	0.483*	1	0.386	-0.088	0.045
Cu	0.385	-0.123	0.173	0.219	-0.207	0.192	0.261	0.25	0.171	0.087	0.268	0.417	0.562**	0.265	0.516*	0.37	0.377	0.25	0.454*	0.245	0.245	0.217	-0.065	0.334	0.466*	0.206	0.104	0.629**	0.608**	0.386	1	0.494*	0.11
Caffeine	-0.17	0.126	0.315	0.004	-0.361	0.047	0.3	0.117	0.043	-0.025	-0.043	0.021	0.055	0.116	0.021	0.049	0.026	-0.223	-0.218	-0.207	-0.275	-0.263	-0.102	0.343	0.129	-0.246	-0.232	0.174	0.032	-0.088	0.494*	1	0.219
Alcohol	-0.079	-0.201	-0.438	-0.18	0.031	0.25	0.191	0.162	0.191	-0.046	0.191	0.178	0.337	-0.059	0.339	0.199	-0.05	0.198	-0.075	-0.119	-0.174	-0.145	-0.108	-0.044	0.074	-0.022	-0.053	0.066	-0.082	0.045	0.11	0.219	1

## Sheet: P-Values Male
MALE	Age	Disease duration	CRP	SDAI	TG	Total-C	HDL	LDL	Non-LDL	BMI	Waist	WHR	Energy	Protein	Fat	LA	ALA	AA	Carbs	Soluble Fiber	Insoluble Fiber	T-Fiber	Vit. D	Vit. K1	Vit. B6	Folate	Ca	Mg	Fe	Zn	Cu	Caffeine	Alcohol
Age	0	0.665928	0.369778	0.24419	0.726871	0.612474	0.166904	0.837453	0.837453	0.318162	0.715769	0.274605	0.387597	0.929614	0.237659	0.347669	0.22459	0.132298	0.0108483	0.0100906	0.0330527	0.0166028	0.116793	0.778672	0.806642	0.278286	0.704468	0.422419	0.0340117	0.232374	0.0934822	0.474486	0.740363
Disease duration	0.665928	0	0.525443	0.0383276	0.962781	0.196597	0.693413	0.137918	0.130549	0.14267	0.1487	0.538249	0.689296	0.764515	0.900138	0.684529	0.730248	0.484643	0.77686	0.686911	0.388922	0.551898	0.970478	0.479995	0.418605	0.799209	0.796718	0.658524	0.225457	0.232078	0.605381	0.597312	0.394484
CRP	0.369778	0.525443	0	0.103862	0.952542	0.708581	0.47814	0.834333	0.910373	0.200399	0.159024	0.667589	0.323145	0.946158	0.552056	0.589712	0.920583	0.508789	0.653963	0.594212	0.851974	0.819272	0.718129	0.422786	0.809194	0.440189	0.288218	0.749869	0.649288	0.37107	0.465975	0.175823	0.0531176
SDAI	0.24419	0.0383276	0.103862	0	0.557266	0.92477	0.838688	0.755037	0.857568	0.353853	0.793349	0.907143	0.289828	0.735894	0.288325	0.487684	0.343765	0.82863	0.512157	0.545671	0.979913	0.759845	0.852567	0.937282	0.467571	1	0.238765	0.907282	0.808365	0.842745	0.353853	0.98744	0.447895
TG	0.726871	0.962781	0.952542	0.557266	0	0.052201	0.00574803	0.158078	0.007548	0.597723	0.119567	0.196695	0.827974	0.560639	0.308234	0.0964028	0.431019	0.0620858	0.825517	0.889835	0.719265	0.857568	0.699127	0.170528	0.15095	0.731131	0.638057	0.745447	0.615519	0.591106	0.381578	0.117684	0.895935
Total-C	0.612474	0.196597	0.708581	0.92477	0.052201	0	0.692828	5.86982e-06	4.50556e-06	0.488242	0.583947	0.530418	0.733476	0.709584	0.546535	0.360934	0.752766	0.279383	0.504569	0.992392	0.728677	0.762467	0.631263	1	0.0670498	0.263978	0.460327	0.314828	0.239343	0.635011	0.414491	0.845212	0.287909
HDL	0.166904	0.693413	0.47814	0.838688	0.00574803	0.692828	0	0.972331	0.378892	0.747381	0.456204	0.301877	0.778754	0.347856	0.601462	0.832581	0.937164	0.536083	0.852346	0.969817	0.484837	0.788476	0.982384	0.302628	0.0809282	0.466889	0.667225	0.984906	0.0627815	0.91211	0.26686	0.198698	0.421007
LDL	0.837453	0.137918	0.834333	0.755037	0.158078	5.86982e-06	0.972331	0	5.59971e-06	0.653365	0.503284	0.415491	0.931603	0.747929	0.946778	0.796687	0.836247	0.605499	0.533777	0.861177	0.786869	0.861177	0.642603	0.410789	0.0351317	0.228898	0.568108	0.3854	0.252834	0.896294	0.287203	0.624496	0.494198
Non-LDL	0.837453	0.130549	0.910373	0.857568	0.007548	4.50556e-06	0.378892	5.59971e-06	0	0.946778	0.222398	0.221308	0.667262	0.516989	0.516989	0.41821	0.861177	0.34898	0.648757	0.714342	0.871187	1	0.864997	0.772202	0.0142918	0.247379	0.512833	0.308552	0.39256	0.625911	0.468216	0.857568	0.419239
BMI	0.318162	0.14267	0.200399	0.353853	0.597723	0.488242	0.747381	0.653365	0.946778	0	0.00224825	0.8106	0.299285	0.492298	0.269667	0.8762	0.891264	0.852181	0.616865	0.252834	0.221267	0.242002	0.602152	0.0988034	0.745447	0.440913	0.911407	0.733476	0.10312	0.350735	0.714342	0.917271	0.845717
Waist	0.715769	0.1487	0.159024	0.793349	0.119567	0.583947	0.456204	0.503284	0.222398	0.00224825	0	0.0884409	0.353109	0.359931	0.0869677	0.857355	0.387963	0.424935	0.692939	0.299729	0.40976	0.380844	0.443494	0.139969	0.375369	0.735509	0.904644	0.669657	0.343019	0.356511	0.252963	0.857302	0.420238
WHR	0.274605	0.538249	0.667589	0.907143	0.196695	0.530418	0.301877	0.415491	0.221308	0.8106	0.0884409	0	0.0728663	0.621851	0.0144862	0.299917	0.0488436	0.489733	0.0776034	0.0776034	0.0579758	0.0619707	0.805634	0.864845	0.344689	0.218779	0.0560531	0.112539	0.221308	0.159608	0.0672528	0.929667	0.453264
Energy	0.387597	0.689296	0.323145	0.289828	0.827974	0.733476	0.778754	0.931603	0.667262	0.299285	0.353109	0.0728663	0	0.0332671	0	0.00368474	0.00919321	0.016144	0.000877514	0.135545	0.123455	0.176904	0.842745	0.762467	0.105206	0.0189528	0.0281232	0.000253438	0.00329667	0.000705645	0.0110552	0.818156	0.146497
Protein	0.929614	0.764515	0.946158	0.735894	0.560639	0.709584	0.347856	0.747929	0.516989	0.492298	0.359931	0.621851	0.0332671	0	0.076843	0.0270715	0.000975399	0.00187563	0.484202	0.550819	0.308552	0.529556	0.0495599	0.695376	0.0026793	0.00389246	0.00985866	0.00150847	0.496372	0.00078778	0.258367	0.626748	0.805911
Fat	0.237659	0.900138	0.552056	0.288325	0.308234	0.546535	0.601462	0.946778	0.516989	0.269667	0.0869677	0.0144862	0	0.076843	0	0.00166035	0.00285961	0.0194315	0.00577973	0.299285	0.290194	0.350735	0.982424	0.364372	0.263517	0.128536	0.0892565	0.00706009	0.0062353	0.00836368	0.0214037	0.929773	0.143604
LA	0.347669	0.684529	0.589712	0.487684	0.0964028	0.360934	0.832581	0.796687	0.41821	0.8762	0.857355	0.299917	0.00368474	0.0270715	0.00166035	0	0.0030283	0.00213382	0.130263	0.216276	0.144689	0.242002	0.164222	0.476175	0.0198653	0.0559975	0.181256	0.00269874	0.174755	0.0163857	0.109091	0.837815	0.400588
ALA	0.22459	0.730248	0.920583	0.343765	0.431019	0.752766	0.937164	0.836247	0.861177	0.891264	0.387963	0.0488436	0.00919321	0.000975399	0.00285961	0.0030283	0	0.00875071	0.213809	0.121794	0.0442348	0.0973949	0.319289	0.690662	0.189289	0.0231751	0.000499772	0.00141371	0.0919103	0.000391689	0.101666	0.912275	0.835728
AA	0.132298	0.484643	0.508789	0.82863	0.0620858	0.279383	0.536083	0.605499	0.34898	0.852181	0.424935	0.489733	0.016144	0.00187563	0.0194315	0.00213382	0.00875071	0	0.260608	0.266298	0.183361	0.274977	0.00715869	0.574621	0.0209853	0.0194315	0.160817	0.00677691	0.517086	0.00200125	0.288324	0.345429	0.401726
Carbs	0.0108483	0.77686	0.653963	0.512157	0.825517	0.504569	0.852346	0.533777	0.648757	0.616865	0.692939	0.0776034	0.000877514	0.484202	0.00577973	0.130263	0.213809	0.260608	0	0.00358436	0.0094108	0.00836368	0.857568	0.861177	0.491723	0.0351387	0.226335	0.0326611	0.00521528	0.0167341	0.0457847	0.355551	0.754369
Soluble Fiber	0.0100906	0.686911	0.594212	0.545671	0.889835	0.992392	0.969817	0.861177	0.714342	0.252834	0.299729	0.0776034	0.135545	0.550819	0.299285	0.216276	0.121794	0.266298	0.00358436	0	5.04436e-06	6.50039e-06	0.279411	0.951841	0.46577	0.00445435	0.021836	0.0120956	0.213809	0.00919321	0.296235	0.381578	0.617681
Insoluble Fiber	0.0330527	0.388922	0.851974	0.979913	0.719265	0.728677	0.484837	0.786869	0.871187	0.221267	0.40976	0.0579758	0.123455	0.308552	0.290194	0.144689	0.0442348	0.183361	0.0094108	5.04436e-06	0	6.53744e-06	0.355551	0.603397	0.153081	0.00033065	0.00482246	0.00521528	0.258367	0.00741417	0.296235	0.241438	0.461866
T-Fiber	0.0166028	0.551898	0.819272	0.759845	0.857568	0.762467	0.788476	0.861177	1	0.242002	0.380844	0.0619707	0.176904	0.529556	0.350735	0.242002	0.0973949	0.274977	0.00836368	6.50039e-06	6.53744e-06	0	0.337134	0.92655	0.335488	0.00171368	0.0100891	0.0118283	0.228898	0.0103238	0.357515	0.263517	0.542534
Vit. D	0.116793	0.970478	0.718129	0.852567	0.699127	0.631263	0.982384	0.642603	0.864997	0.602152	0.443494	0.805634	0.842745	0.0495599	0.982424	0.164222	0.319289	0.00715869	0.857568	0.279411	0.355551	0.337134	0	0.731131	0.546582	0.0491298	0.497811	0.416028	0.969874	0.369302	0.786436	0.67001	0.649658
Vit. K1	0.778672	0.479995	0.422786	0.937282	0.170528	1	0.302628	0.410789	0.772202	0.0988034	0.139969	0.864845	0.762467	0.695376	0.364372	0.476175	0.690662	0.574621	0.861177	0.951841	0.603397	0.92655	0.731131	0	0.202142	0.421949	0.743102	0.590056	0.816412	0.607873	0.150383	0.138752	0.853224
Vit. B6	0.806642	0.418605	0.809194	0.467571	0.15095	0.0670498	0.0809282	0.0351317	0.0142918	0.745447	0.375369	0.344689	0.105206	0.0026793	0.263517	0.0198653	0.189289	0.0209853	0.491723	0.46577	0.153081	0.335488	0.546582	0.202142	0	0.00654538	0.218065	0.000461827	0.562791	0.0182335	0.0385625	0.586569	0.755497
Folate	0.278286	0.799209	0.440189	1	0.731131	0.263978	0.466889	0.228898	0.247379	0.440913	0.735509	0.218779	0.0189528	0.00389246	0.128536	0.0559975	0.0231751	0.0194315	0.0351387	0.00445435	0.00033065	0.00171368	0.0491298	0.421949	0.00654538	0	0.000480272	0.000360143	0.187923	0.000679865	0.381848	0.295886	0.926325
Ca	0.704468	0.796718	0.288218	0.238765	0.638057	0.460327	0.667225	0.568108	0.512833	0.911407	0.904644	0.0560531	0.0281232	0.00985866	0.0892565	0.181256	0.000499772	0.160817	0.226335	0.021836	0.00482246	0.0100891	0.497811	0.743102	0.218065	0.000480272	0	0.00535194	0.109091	0.00104547	0.662617	0.324099	0.823275
Mg	0.422419	0.658524	0.749869	0.907282	0.745447	0.314828	0.984906	0.3854	0.308552	0.733476	0.669657	0.112539	0.000253438	0.00150847	0.00706009	0.00269874	0.00141371	0.00677691	0.0326611	0.0120956	0.00521528	0.0118283	0.416028	0.590056	0.000461827	0.000360143	0.00535194	0	0.0270715	0	0.00368474	0.463803	0.783714
Fe	0.0340117	0.225457	0.649288	0.808365	0.615519	0.239343	0.0627815	0.252834	0.39256	0.10312	0.343019	0.221308	0.00329667	0.496372	0.0062353	0.174755	0.0919103	0.517086	0.00521528	0.213809	0.258367	0.228898	0.969874	0.816412	0.562791	0.187923	0.109091	0.0270715	0	0.0326611	0.00535194	0.892324	0.732569
Zn	0.232374	0.232078	0.37107	0.842745	0.591106	0.635011	0.91211	0.896294	0.625911	0.350735	0.356511	0.159608	0.000705645	0.00078778	0.00836368	0.0163857	0.000391689	0.00200125	0.0167341	0.00919321	0.00741417	0.0103238	0.369302	0.607873	0.0182335	0.000679865	0.00104547	0	0.0326611	0	0.0932592	0.712174	0.85072
Cu	0.0934822	0.605381	0.465975	0.353853	0.381578	0.414491	0.26686	0.287203	0.468216	0.714342	0.252963	0.0672528	0.0110552	0.258367	0.0214037	0.109091	0.101666	0.288324	0.0457847	0.296235	0.296235	0.357515	0.786436	0.150383	0.0385625	0.381848	0.662617	0.00368474	0.00535194	0.0932592	0	0.0267793	0.64285
Caffeine	0.474486	0.597312	0.175823	0.98744	0.117684	0.845212	0.198698	0.624496	0.857568	0.917271	0.857302	0.929667	0.818156	0.626748	0.929773	0.837815	0.912275	0.345429	0.355551	0.381578	0.241438	0.263517	0.67001	0.138752	0.586569	0.295886	0.324099	0.463803	0.892324	0.712174	0.0267793	0	0.354103
Alcohol	0.740363	0.394484	0.0531176	0.447895	0.895935	0.287909	0.421007	0.494198	0.419239	0.845717	0.420238	0.453264	0.146497	0.805911	0.143604	0.400588	0.835728	0.401726	0.754369	0.617681	0.461866	0.542534	0.649658	0.853224	0.755497	0.926325	0.823275	0.783714	0.732569	0.85072	0.64285	0.354103	0
