# Supplementary material for: Nutrition Patterns and Their Gender Differences among Rheumatoid Arthritis Patients: A Descriptive Study
Source: Nutrients. 2022 Dec 24;15(1):95. doi: 10.3390/nu15010095 (PMC9824000; doi:10.3390/nu15010095)
Supplement: Supplementary file 1 [file nutrients-15-00095-s001.zip › Supplementary Materials/Table S2-Correlations between anthropometric, biochemical parameters and nutrition intake in women.xlsx]

## Sheet: r-coefficient Female
Female	Age	Disease duration	CRP	SDAI	TG	Total-C	HDL	LDL	Non-LDL	BMI	Waist	WHR	Energy	Protein	Fat	LA	ALA	AA	Carbs	Soluble Fiber	Insoluble Fiber	T-Fiber	Vit. D	Vit. K1	Vit. B6	Folate	Ca	Mg	Fe	Zn	Cu	Caffeine	Alcohol
Age	1	0.293	0.046	-0.039	0.309*	0.033	0.082	-0.003	0.057	0.379*	0.341*	-0.093	-0.158	-0.2	-0.043	-0.095	-0.238	-0.099	-0.149	-0.085	-0.078	-0.077	-0.303	-0.191	-0.178	-0.198	-0.208	-0.095	-0.095	-0.019	0.008	0.119	0.044
Disease duration	0.293	1	0.121	0.002	0.335*	0.198	-0.122	0.106	0.172	0.096	0.157	0.093	-0.16	-0.165	-0.136	-0.19	-0.361*	-0.009	-0.045	-0.124	-0.135	-0.115	-0.181	-0.463**	-0.288	-0.349*	-0.115	-0.127	-0.132	-0.103	0.06	0.440**	-0.062
CRP	0.046	0.121	1	0.256	0.239	0.225	-0.293	0.257	0.281	0.397*	0.424**	0.197	-0.166	-0.333*	-0.018	-0.064	-0.148	0.21	-0.215	-0.193	-0.211	-0.198	-0.094	-0.206	-0.192	-0.249	-0.281	-0.189	-0.168	-0.195	-0.084	-0.114	0.094
SDAI	-0.039	0.002	0.256	1	0.188	-0.015	-0.343*	-0.074	0.074	0.059	-0.01	0.052	-0.285	-0.27	-0.291	-0.16	-0.332*	-0.101	-0.164	-0.159	-0.211	-0.186	-0.095	-0.258	-0.21	-0.177	-0.310*	-0.346*	-0.432**	-0.274	-0.378*	-0.166	-0.202
TG	0.309*	0.335*	0.239	0.188	1	0.307	-0.22	0.024	0.397*	0.423**	0.364*	0.234	-0.207	-0.149	-0.145	-0.191	-0.287	0.079	-0.209	-0.174	-0.155	-0.123	-0.084	-0.368*	-0.159	-0.095	-0.069	-0.242	-0.21	0	-0.192	0.028	-0.182
Total-C	0.033	0.198	0.225	-0.015	0.307	1	0.157	0.771***	0.866***	0.184	0.18	0.274	0.066	0.033	-0.003	-0.01	-0.187	0.039	0.07	-0.108	-0.068	-0.05	-0.073	-0.109	-0.117	-0.006	0.158	-0.043	-0.022	0.003	0.055	0.350*	0.148
HDL	0.082	-0.122	-0.293	-0.343*	-0.22	0.157	1	-0.071	-0.257	-0.228	-0.153	-0.157	0.385*	0.313*	0.298	0.474**	0.330*	-0.11	0.339*	0.370*	0.365*	0.366*	0.015	0.514***	0.354*	0.431**	0.326*	0.508***	0.487**	0.334*	0.530***	0.152	0.143
LDL	-0.003	0.106	0.257	-0.074	0.024	0.771***	-0.071	1	0.837***	0.143	0.136	0.148	0.037	-0.107	-0.028	-0.166	-0.298	0.033	0.106	-0.184	-0.121	-0.124	-0.018	-0.152	-0.181	-0.177	-0.138	-0.174	-0.123	-0.298	-0.032	0.349*	0.06
Non-LDL	0.057	0.172	0.281	0.074	0.397*	0.866***	-0.257	0.837***	1	0.321*	0.247	0.275	-0.118	-0.136	-0.166	-0.234	-0.359*	0.037	-0.066	-0.291	-0.235	-0.227	-0.04	-0.325*	-0.229	-0.198	-0.095	-0.285	-0.222	-0.234	-0.14	0.297	0.078
BMI	0.379*	0.096	0.397*	0.059	0.423**	0.184	-0.228	0.143	0.321*	1	0.840***	0.262	-0.196	-0.126	-0.05	-0.053	-0.237	0.214	-0.305	-0.276	-0.341*	-0.314*	0.008	-0.125	-0.143	-0.262	-0.268	-0.25	-0.242	-0.01	-0.204	0.082	0.109
Waist	0.341*	0.157	0.424**	-0.01	0.364*	0.18	-0.153	0.136	0.247	0.840***	1	0.634***	0.01	-0.007	0.107	0.005	-0.173	0.304	-0.121	-0.122	-0.183	-0.147	-0.043	-0.02	-0.056	-0.1	-0.085	-0.148	-0.02	0.13	-0.03	0.169	0.042
WHR	-0.093	0.093	0.197	0.052	0.234	0.274	-0.157	0.148	0.275	0.262	0.634***	1	0.133	0.162	0.079	-0.041	-0.197	0.218	-0.002	-0.174	-0.238	-0.199	-0.085	-0.002	-0.006	0.07	0.198	-0.164	-0.012	0.129	-0.069	0.18	-0.064
Energy	-0.158	-0.16	-0.166	-0.285	-0.207	0.066	0.385*	0.037	-0.118	-0.196	0.01	0.133	1	0.806***	0.875***	0.621***	0.583***	0.430**	0.843***	0.671***	0.658***	0.667***	0.431**	0.635***	0.742***	0.630***	0.602***	0.704***	0.753***	0.711***	0.602***	-0.063	-0.079
Protein	-0.2	-0.165	-0.333*	-0.27	-0.149	0.033	0.313*	-0.107	-0.136	-0.126	-0.007	0.162	0.806***	1	0.677***	0.428**	0.468**	0.471**	0.676***	0.553***	0.514***	0.527***	0.494**	0.574***	0.769***	0.679***	0.738***	0.658***	0.679***	0.833***	0.464**	0.067	-0.051
Fat	-0.043	-0.136	-0.018	-0.291	-0.145	-0.003	0.298	-0.028	-0.166	-0.05	0.107	0.079	0.875***	0.677***	1	0.733***	0.704***	0.515***	0.554***	0.508***	0.494**	0.506***	0.500***	0.548***	0.637***	0.481**	0.585***	0.668***	0.700***	0.669***	0.573***	-0.073	0.006
LA	-0.095	-0.19	-0.064	-0.16	-0.191	-0.01	0.474**	-0.166	-0.234	-0.053	0.005	-0.041	0.621***	0.428**	0.733***	1	0.729***	0.197	0.339*	0.364*	0.380*	0.375*	0.308*	0.470**	0.507***	0.424**	0.430**	0.638***	0.613***	0.461**	0.588***	-0.054	0.19
ALA	-0.238	-0.361*	-0.148	-0.332*	-0.287	-0.187	0.330*	-0.298	-0.359*	-0.237	-0.173	-0.197	0.583***	0.468**	0.704***	0.729***	1	0.291	0.319*	0.457**	0.524***	0.493**	0.327*	0.514***	0.559***	0.496***	0.571***	0.671***	0.640***	0.553***	0.501***	-0.134	0.143
AA	-0.099	-0.009	0.21	-0.101	0.079	0.039	-0.11	0.033	0.037	0.214	0.304	0.218	0.430**	0.471**	0.515***	0.197	0.291	1	0.232	0.135	0.096	0.114	0.512***	0.228	0.274	0.121	0.205	0.189	0.316*	0.401**	0.098	-0.252	0.077
Carbs	-0.149	-0.045	-0.215	-0.164	-0.209	0.07	0.339*	0.106	-0.066	-0.305	-0.121	-0.002	0.843***	0.676***	0.554***	0.339*	0.319*	0.232	1	0.774***	0.785***	0.785***	0.283	0.555***	0.703***	0.647***	0.424**	0.594***	0.611***	0.537***	0.509***	0.022	-0.238
Soluble Fiber	-0.085	-0.124	-0.193	-0.159	-0.174	-0.108	0.370*	-0.184	-0.291	-0.276	-0.122	-0.174	0.671***	0.553***	0.508***	0.364*	0.457**	0.135	0.774***	1	0.949***	0.971***	0.184	0.644***	0.696***	0.705***	0.467**	0.730***	0.710***	0.642***	0.608***	-0.028	-0.23
Insoluble Fiber	-0.078	-0.135	-0.211	-0.211	-0.155	-0.068	0.365*	-0.121	-0.235	-0.341*	-0.183	-0.238	0.658***	0.514***	0.494**	0.380*	0.524***	0.096	0.785***	0.949***	1	0.992***	0.161	0.588***	0.678***	0.722***	0.465**	0.756***	0.705***	0.598***	0.605***	-0.013	-0.271
T-Fiber	-0.077	-0.115	-0.198	-0.186	-0.123	-0.05	0.366*	-0.124	-0.227	-0.314*	-0.147	-0.199	0.667***	0.527***	0.506***	0.375*	0.493**	0.114	0.785***	0.971***	0.992***	1	0.172	0.604***	0.678***	0.722***	0.473**	0.747***	0.712***	0.618***	0.611***	-0.012	-0.278
Vit. D	-0.303	-0.181	-0.094	-0.095	-0.084	-0.073	0.015	-0.018	-0.04	0.008	-0.043	-0.085	0.431**	0.494**	0.500***	0.308*	0.327*	0.512***	0.283	0.184	0.161	0.172	1	0.362*	0.446**	0.288	0.293	0.367*	0.349*	0.289	0.223	-0.193	0.025
Vit. K1	-0.191	-0.463**	-0.206	-0.258	-0.368*	-0.109	0.514***	-0.152	-0.325*	-0.125	-0.02	-0.002	0.635***	0.574***	0.548***	0.470**	0.514***	0.228	0.555***	0.644***	0.588***	0.604***	0.362*	1	0.701***	0.666***	0.397*	0.623***	0.668***	0.535***	0.526***	-0.186	-0.115
Vit. B6	-0.178	-0.288	-0.192	-0.21	-0.159	-0.117	0.354*	-0.181	-0.229	-0.143	-0.056	-0.006	0.742***	0.769***	0.637***	0.507***	0.559***	0.274	0.703***	0.696***	0.678***	0.678***	0.446**	0.701***	1	0.871***	0.528***	0.783***	0.764***	0.668***	0.655***	0.043	-0.129
Folate	-0.198	-0.349*	-0.249	-0.177	-0.095	-0.006	0.431**	-0.177	-0.198	-0.262	-0.1	0.07	0.630***	0.679***	0.481**	0.424**	0.496***	0.121	0.647***	0.705***	0.722***	0.722***	0.288	0.666***	0.871***	1	0.606***	0.774***	0.736***	0.632***	0.600***	0.054	-0.208
Ca	-0.208	-0.115	-0.281	-0.310*	-0.069	0.158	0.326*	-0.138	-0.095	-0.268	-0.085	0.198	0.602***	0.738***	0.585***	0.430**	0.571***	0.205	0.424**	0.467**	0.465**	0.473**	0.293	0.397*	0.528***	0.606***	1	0.607***	0.533***	0.815***	0.328*	0.102	0.015
Mg	-0.095	-0.127	-0.189	-0.346*	-0.242	-0.043	0.508***	-0.174	-0.285	-0.25	-0.148	-0.164	0.704***	0.658***	0.668***	0.638***	0.671***	0.189	0.594***	0.730***	0.756***	0.747***	0.367*	0.623***	0.783***	0.774***	0.607***	1	0.870***	0.706***	0.818***	0.111	-0.109
Fe	-0.095	-0.132	-0.168	-0.432**	-0.21	-0.022	0.487**	-0.123	-0.222	-0.242	-0.02	-0.012	0.753***	0.679***	0.700***	0.613***	0.640***	0.316*	0.611***	0.710***	0.705***	0.712***	0.349*	0.668***	0.764***	0.736***	0.533***	0.870***	1	0.664***	0.897***	0.08	-0.015
Zn	-0.019	-0.103	-0.195	-0.274	0	0.003	0.334*	-0.298	-0.234	-0.01	0.13	0.129	0.711***	0.833***	0.669***	0.461**	0.553***	0.401**	0.537***	0.642***	0.598***	0.618***	0.289	0.535***	0.668***	0.632***	0.815***	0.706***	0.664***	1	0.467**	-0.062	-0.061
Cu	0.008	0.06	-0.084	-0.378*	-0.192	0.055	0.530***	-0.032	-0.14	-0.204	-0.03	-0.069	0.602***	0.464**	0.573***	0.588***	0.501***	0.098	0.509***	0.608***	0.605***	0.611***	0.223	0.526***	0.655***	0.600***	0.328*	0.818***	0.897***	0.467**	1	0.257	-0.039
Caffeine	0.119	0.440**	-0.114	-0.166	0.028	0.350*	0.152	0.349*	0.297	0.082	0.169	0.18	-0.063	0.067	-0.073	-0.054	-0.134	-0.252	0.022	-0.028	-0.013	-0.012	-0.193	-0.186	0.043	0.054	0.102	0.111	0.08	-0.062	0.257	1	0.011
Alcohol	0.044	-0.062	0.094	-0.202	-0.182	0.148	0.143	0.06	0.078	0.109	0.042	-0.064	-0.079	-0.051	0.006	0.19	0.143	0.077	-0.238	-0.23	-0.271	-0.278	0.025	-0.115	-0.129	-0.208	0.015	-0.109	-0.015	-0.061	-0.039	0.011	1

## Sheet: P-Values Female
FEMALE	Age	Disease duration	CRP	SDAI	TG	Total-C	HDL	LDL	Non-LDL	BMI	Waist	WHR	Energy	Protein	Fat	LA	ALA	AA	Carbs	Soluble Fiber	Insoluble Fiber	T-Fiber	Vit. D	Vit. K1	Vit. B6	Folate	Ca	Mg	Fe	Zn	Cu	Caffeine	Alcohol
Age	0	0.0631004	0.773109	0.809832	0.0496118	0.838483	0.610964	0.986181	0.724577	0.0144239	0.03143	0.567829	0.322419	0.21002	0.791216	0.556233	0.134411	0.535982	0.352089	0.595964	0.628026	0.633034	0.0543398	0.232303	0.264281	0.215342	0.191732	0.554406	0.55293	0.904367	0.959	0.458579	0.785753
Disease duration	0.0631004	0	0.451188	0.989199	0.0324216	0.214665	0.447644	0.510928	0.282198	0.549426	0.332858	0.566132	0.319183	0.301533	0.397941	0.232904	0.0202572	0.957718	0.777764	0.438581	0.400397	0.474315	0.256877	0.00232254	0.0681633	0.0251181	0.475348	0.429586	0.409042	0.52141	0.711691	0.00398952	0.699213
CRP	0.773109	0.451188	0	0.106845	0.132817	0.15711	0.0629141	0.105318	0.0746255	0.0101053	0.00646901	0.221876	0.299683	0.0335317	0.911084	0.692432	0.35618	0.187126	0.177792	0.226508	0.185313	0.214627	0.557903	0.196723	0.229783	0.117154	0.0753858	0.237412	0.293512	0.221829	0.603685	0.478472	0.55891
SDAI	0.809832	0.989199	0.106845	0	0.23985	0.925043	0.0279092	0.646925	0.646939	0.714145	0.952523	0.752283	0.0712167	0.0880239	0.0651134	0.317299	0.0341182	0.527793	0.304918	0.321833	0.185435	0.24406	0.555335	0.103826	0.188063	0.269169	0.0485214	0.0264838	0.004769	0.0824508	0.0148485	0.299317	0.20461
TG	0.0496118	0.0324216	0.132817	0.23985	0	0.0509635	0.16662	0.880462	0.0102472	0.00582473	0.0210048	0.146524	0.19396	0.351291	0.365676	0.231766	0.06866	0.621382	0.19053	0.27575	0.334766	0.44436	0.60263	0.0179165	0.322272	0.554684	0.66966	0.127827	0.187122	1	0.229602	0.861021	0.255151
Total-C	0.838483	0.214665	0.15711	0.925043	0.0509635	0	0.32749	3.81543e-09	2.63187e-13	0.250687	0.267044	0.087472	0.681227	0.839298	0.985766	0.950424	0.242141	0.808797	0.664991	0.500124	0.672496	0.75554	0.65083	0.499276	0.467185	0.968087	0.323678	0.79182	0.88905	0.984471	0.733212	0.0248478	0.35698
HDL	0.610964	0.447644	0.0629141	0.0279092	0.16662	0.32749	0	0.658724	0.104943	0.152126	0.346262	0.333522	0.0129883	0.0462026	0.05823	0.00175091	0.0351467	0.493998	0.0299056	0.0173812	0.0188611	0.0185225	0.926524	0.000585102	0.0232232	0.00489795	0.0376016	0.000693425	0.00124673	0.0325669	0.000363711	0.341507	0.371506
LDL	0.986181	0.510928	0.105318	0.646925	0.880462	3.81543e-09	0.658724	0	8.81976e-12	0.372495	0.40212	0.36342	0.816529	0.50588	0.860498	0.29968	0.0583416	0.838829	0.511475	0.248178	0.449708	0.441047	0.913024	0.341535	0.258719	0.268147	0.38801	0.276365	0.441859	0.0582604	0.841413	0.0253908	0.709183
Non-LDL	0.724577	0.282198	0.0746255	0.646939	0.0102472	2.63187e-13	0.104943	8.81976e-12	0	0.040825	0.124155	0.0863488	0.463943	0.396222	0.300216	0.141619	0.021142	0.81745	0.682831	0.0651188	0.139039	0.15381	0.806028	0.0378892	0.150453	0.214554	0.552601	0.0710106	0.162506	0.141295	0.381132	0.0591294	0.626419
BMI	0.0144239	0.549426	0.0101053	0.714145	0.00582473	0.250687	0.152126	0.372495	0.040825	0	1.16996e-11	0.1019	0.220222	0.433563	0.757033	0.743886	0.135809	0.180035	0.0523727	0.0802101	0.0291027	0.0452247	0.962488	0.434527	0.371045	0.0983884	0.0898643	0.115304	0.127257	0.950861	0.200347	0.609608	0.49865
Waist	0.03143	0.332858	0.00646901	0.952523	0.0210048	0.267044	0.346262	0.40212	0.124155	1.16996e-11	0	1.11437e-05	0.950924	0.96559	0.51191	0.977974	0.28549	0.0561796	0.458541	0.453423	0.258213	0.366787	0.793656	0.90066	0.732357	0.538373	0.604041	0.36325	0.904756	0.423159	0.853031	0.298189	0.79885
WHR	0.567829	0.566132	0.221876	0.752283	0.146524	0.087472	0.333522	0.36342	0.0863488	0.1019	1.11437e-05	0	0.4125	0.316424	0.626125	0.803461	0.223658	0.177405	0.990328	0.283905	0.13909	0.219029	0.602437	0.989407	0.968374	0.668559	0.220027	0.310796	0.940919	0.428295	0.669402	0.266014	0.696622
Energy	0.322419	0.319183	0.299683	0.0712167	0.19396	0.681227	0.0129883	0.816529	0.463943	0.220222	0.950924	0.4125	0	7.66535e-09	0	2.22925e-05	6.42968e-05	0.00505882	0	1.60349e-06	5.276e-06	1.90716e-06	0.00485154	1.33043e-05	2.90784e-08	1.62607e-05	4.52752e-05	8.40923e-07	1.39194e-08	1.88569e-07	4.49975e-05	0.697091	0.621725
Protein	0.21002	0.301533	0.0335317	0.0880239	0.351291	0.839298	0.0462026	0.50588	0.396222	0.433563	0.96559	0.316424	7.66535e-09	0	2.43222e-06	0.00562929	0.00205692	0.00187868	2.53845e-06	0.00017569	0.000689547	0.000404016	0.00103278	0.000115824	4.38407e-09	2.26505e-06	2.47487e-07	5.38868e-06	1.05376e-06	1.46871e-11	0.00246975	0.67753	0.750173
Fat	0.791216	0.397941	0.911084	0.0651134	0.365676	0.985766	0.05823	0.860498	0.300216	0.757033	0.51191	0.626125	0	2.43222e-06	0	2.93081e-07	2.80969e-07	0.000576045	0.000219309	0.000694791	0.00116946	0.000738963	0.000875737	0.000263955	7.41056e-06	0.00165816	8.05636e-05	3.49791e-06	3.60931e-07	1.75296e-06	0.00011915	0.649166	0.967994
LA	0.556233	0.232904	0.692432	0.317299	0.231766	0.950424	0.00175091	0.29968	0.141619	0.743886	0.977974	0.803461	2.22925e-05	0.00562929	2.93081e-07	0	6.46597e-08	0.21781	0.0307625	0.0194172	0.0146414	0.0156955	0.0497302	0.00213375	0.000721428	0.00611048	0.00536077	1.1701e-05	2.0377e-05	0.00243925	7.37633e-05	0.736787	0.233345
ALA	0.134411	0.0202572	0.35618	0.0341182	0.06866	0.242141	0.0351467	0.0583416	0.021142	0.135809	0.28549	0.223658	6.42968e-05	0.00205692	2.80969e-07	6.46597e-08	0	0.0653192	0.0422116	0.00264011	0.000442853	0.0010682	0.0369296	0.000582244	0.000146005	0.000974376	9.64294e-05	1.60344e-06	6.61909e-06	0.000177394	0.000839451	0.402218	0.3738
AA	0.535982	0.957718	0.187126	0.527793	0.621382	0.808797	0.493998	0.838829	0.81745	0.180035	0.0561796	0.177405	0.00505882	0.00187868	0.000576045	0.21781	0.0653192	0	0.144244	0.400379	0.551323	0.479443	0.00061435	0.151367	0.082694	0.449821	0.198595	0.235838	0.0438981	0.00946347	0.54078	0.112451	0.632576
Carbs	0.352089	0.777764	0.177792	0.304918	0.19053	0.664991	0.0299056	0.511475	0.682831	0.0523727	0.458541	0.990328	0	2.53845e-06	0.000219309	0.0307625	0.0422116	0.144244	0	3.03805e-09	4.41983e-08	1.27456e-09	0.0728567	0.000214668	2.92083e-07	8.13672e-06	0.00613318	5.98854e-05	2.19845e-05	0.000292758	0.000805944	0.892005	0.13388
Soluble Fiber	0.595964	0.438581	0.226508	0.321833	0.27575	0.500124	0.0173812	0.248178	0.0651188	0.0802101	0.453423	0.283905	1.60349e-06	0.00017569	0.000694791	0.0194172	0.00264011	0.400379	3.03805e-09	0	4.41669e-21	6.21369e-26	0.249266	5.43855e-06	4.43625e-07	2.72968e-07	0.00208272	6.09566e-08	2.00845e-07	6.09656e-06	2.46139e-05	0.864053	0.14749
Insoluble Fiber	0.628026	0.400397	0.185313	0.185435	0.334766	0.672496	0.0188611	0.449708	0.139039	0.0291027	0.258213	0.13909	5.276e-06	0.000689547	0.00116946	0.0146414	0.000442853	0.551323	4.41983e-08	4.41669e-21	0	3.5333e-37	0.313314	7.20406e-05	1.09136e-06	4.20748e-07	0.00240903	1.36356e-07	2.6901e-07	3.63005e-05	4.00092e-05	0.934048	0.0862948
T-Fiber	0.633034	0.474315	0.214627	0.24406	0.44436	0.75554	0.0185225	0.441047	0.15381	0.0452247	0.366787	0.219029	1.90716e-06	0.000404016	0.000738963	0.0156955	0.0010682	0.479443	1.27456e-09	6.21369e-26	3.5333e-37	0	0.281566	2.87594e-05	1.12862e-06	9.84584e-08	0.00177293	2.09406e-08	1.79939e-07	1.64471e-05	2.24426e-05	0.94136	0.077909
Vit. D	0.0543398	0.256877	0.557903	0.555335	0.60263	0.65083	0.926524	0.913024	0.806028	0.962488	0.793656	0.602437	0.00485154	0.00103278	0.000875737	0.0497302	0.0369296	0.00061435	0.0728567	0.249266	0.313314	0.281566	0	0.0200449	0.0034871	0.0678499	0.063037	0.018195	0.0254805	0.0664582	0.160711	0.226366	0.878393
Vit. K1	0.232303	0.00232254	0.196723	0.103826	0.0179165	0.499276	0.000585102	0.341535	0.0378892	0.434527	0.90066	0.989407	1.33043e-05	0.000115824	0.000263955	0.00213375	0.000582244	0.151367	0.000214668	5.43855e-06	7.20406e-05	2.87594e-05	0.0200449	0	3.39112e-07	3.78255e-06	0.0106707	2.08863e-05	1.86748e-06	0.000312336	0.000493503	0.24518	0.472103
Vit. B6	0.264281	0.0681633	0.229783	0.188063	0.322272	0.467185	0.0232232	0.258719	0.150453	0.371045	0.732357	0.968374	2.90784e-08	4.38407e-09	7.41056e-06	0.000721428	0.000146005	0.082694	2.92083e-07	4.43625e-07	1.09136e-06	1.12862e-06	0.0034871	3.39112e-07	0	1.39789e-13	0.000384567	1.40437e-09	6.04785e-09	1.86878e-06	3.30898e-06	0.787951	0.421544
Folate	0.215342	0.0251181	0.117154	0.269169	0.554684	0.968087	0.00489795	0.268147	0.214554	0.0983884	0.538373	0.668559	1.62607e-05	2.26505e-06	0.00165816	0.00611048	0.000974376	0.449821	8.13672e-06	2.72968e-07	4.20748e-07	9.84584e-08	0.0678499	3.78255e-06	1.39789e-13	0	3.92698e-05	7.0439e-08	4.12699e-08	9.33942e-06	4.81401e-05	0.737605	0.192101
Ca	0.191732	0.475348	0.0753858	0.0485214	0.66966	0.323678	0.0376016	0.38801	0.552601	0.0898643	0.604041	0.220027	4.52752e-05	2.47487e-07	8.05636e-05	0.00536077	9.64294e-05	0.198595	0.00613318	0.00208272	0.00240903	0.00177293	0.063037	0.0106707	0.000384567	3.92698e-05	0	3.80652e-05	0.000338459	8.79935e-11	0.0369962	0.526146	0.926291
Mg	0.554406	0.429586	0.237412	0.0264838	0.127827	0.79182	0.000693425	0.276365	0.0710106	0.115304	0.36325	0.310796	8.40923e-07	5.38868e-06	3.49791e-06	1.1701e-05	1.60344e-06	0.235838	5.98854e-05	6.09566e-08	1.36356e-07	2.09406e-08	0.018195	2.08863e-05	1.40437e-09	7.0439e-08	3.80652e-05	0	1.47391e-13	2.58714e-07	0	0.488425	0.49564
Fe	0.55293	0.409042	0.293512	0.004769	0.187122	0.88905	0.00124673	0.441859	0.162506	0.127257	0.904756	0.940919	1.39194e-08	1.05376e-06	3.60931e-07	2.0377e-05	6.61909e-06	0.0438981	2.19845e-05	2.00845e-07	2.6901e-07	1.79939e-07	0.0254805	1.86748e-06	6.04785e-09	4.12699e-08	0.000338459	1.47391e-13	0	2.19984e-06	2.03262e-15	0.617818	0.924296
Zn	0.904367	0.52141	0.221829	0.0824508	1	0.984471	0.0325669	0.0582604	0.141295	0.950861	0.423159	0.428295	1.88569e-07	1.46871e-11	1.75296e-06	0.00243925	0.000177394	0.00946347	0.000292758	6.09656e-06	3.63005e-05	1.64471e-05	0.0664582	0.000312336	1.86878e-06	9.33942e-06	8.79935e-11	2.58714e-07	2.19984e-06	0	0.00209184	0.700492	0.70653
Cu	0.959	0.711691	0.603685	0.0148485	0.229602	0.733212	0.000363711	0.841413	0.381132	0.200347	0.853031	0.669402	4.49975e-05	0.00246975	0.00011915	7.37633e-05	0.000839451	0.54078	0.000805944	2.46139e-05	4.00092e-05	2.24426e-05	0.160711	0.000493503	3.30898e-06	4.81401e-05	0.0369962	0	2.03262e-15	0.00209184	0	0.104244	0.808389
Caffeine	0.458579	0.00398952	0.478472	0.299317	0.861021	0.0248478	0.341507	0.0253908	0.0591294	0.609608	0.298189	0.266014	0.697091	0.67753	0.649166	0.736787	0.402218	0.112451	0.892005	0.864053	0.934048	0.94136	0.226366	0.24518	0.787951	0.737605	0.526146	0.488425	0.617818	0.700492	0.104244	0	0.946649
Alcohol	0.785753	0.699213	0.55891	0.20461	0.255151	0.35698	0.371506	0.709183	0.626419	0.49865	0.79885	0.696622	0.621725	0.750173	0.967994	0.233345	0.3738	0.632576	0.13388	0.14749	0.0862948	0.077909	0.878393	0.472103	0.421544	0.192101	0.926291	0.49564	0.924296	0.70653	0.808389	0.946649	0
